# Supplementary material for: Development of 3D-Printed Hydrogel Disks as Standardized Platform for Evaluating Excipient Impact on Metronidazole’s Antimicrobial Activity
Source: Pharmaceutics. 2025 Jun 6;17(6):749. doi: 10.3390/pharmaceutics17060749 (PMC12197246; doi:10.3390/pharmaceutics17060749)
Supplement: Supplementary file 1 [file pharmaceutics-17-00749-s001.zip]

Archive with 1 entries (1 files):
- pharmaceutics-3625517-supplementary.mp4
